# Supplementary material for: Saccharomyces cerevisiae as a Toolkit for COP9 Signalosome Research
Source: Biomolecules. 2021 Mar 25;11(4):497. doi: 10.3390/biom11040497 (PMC8065851; doi:10.3390/biom11040497)
Supplement: Supplementary file 1 [file biomolecules-11-00497-s001.zip]

Archive with 1 entries (1 files):
- biomolecules-1090353-supplementary.pdf
